# Supplementary material for: Brachiopoda of Greece: an annotated checklist
Source: Biodivers Data J. 2016 Nov 1;(4):e8169. doi: 10.3897/BDJ.4.e8169 (PMC5136644; doi:10.3897/BDJ.4.e8169)
Supplement: XML Treatment for Novocrania turbinata [file BDJ.4.e8169-treatment5.xml]

<!DOCTYPE tp:taxon-treatment
  PUBLIC "-//TaxonX//DTD Taxonomic Treatment Publishing DTD v0 20100105//EN" "tax-treatment-NSO.dtd">
<tp:taxon-treatment xmlns:tp="http://www.plazi.org/taxpub"><tp:treatment-meta><mixed-citation publication-type="journal"><person-group><name><surname>Gerovasileiou</surname><given-names>Vasilis</given-names></name><name><surname>Bailly</surname><given-names>Nicolas</given-names></name></person-group><article-title><tp:taxon-name><tp:taxon-name-part taxon-name-part-type="phylum">Brachiopoda</tp:taxon-name-part></tp:taxon-name> of Greece: an annotated checklist</article-title><source>Biodivers Data J</source><day>01</day><month>11</month><year>2016</year><volume>2016</volume><issue>4</issue><pub-id pub-id-type="doi">10.3897/BDJ.4.e8169</pub-id></mixed-citation></tp:treatment-meta><tp:nomenclature><tp:taxon-name><tp:taxon-name-part taxon-name-part-type="genus">Novocrania</tp:taxon-name-part> <tp:taxon-name-part taxon-name-part-type="species">turbinata</tp:taxon-name-part></tp:taxon-name><tp:taxon-authority>(Poli, 1795)</tp:taxon-authority><tp:nomenclature-citation-list><tp:nomenclature-citation><tp:taxon-name><tp:taxon-name-part taxon-name-part-type="genus">Novocrania</tp:taxon-name-part> <tp:taxon-name-part taxon-name-part-type="species">turbinata</tp:taxon-name-part></tp:taxon-name><comment>Doubtful species, may be a synonym of <italic><tp:taxon-name><tp:taxon-name-part taxon-name-part-type="genus">N.</tp:taxon-name-part> <tp:taxon-name-part taxon-name-part-type="species">turbinata</tp:taxon-name-part></tp:taxon-name></italic>. See discussion.</comment></tp:nomenclature-citation></tp:nomenclature-citation-list></tp:nomenclature><tp:treatment-sec sec-type="Distribution"><title>Distribution</title><p>South Aegean</p></tp:treatment-sec><tp:treatment-sec sec-type="Horizon"><title>Horizon</title><p>Holocene</p></tp:treatment-sec><tp:treatment-sec sec-type="Notes"><title>Notes</title><p>Recorded by <xref ref-type="bibr" rid="B3344407">Logan and Long (2001)</xref>. Habitat/Substrate: boulders. Depth: 65-150 m.</p></tp:treatment-sec><ref-list><ref id="B3344407"><element-citation xmlns:xlink="http://www.w3.org/1999/xlink" publication-type="chapter" xlink:type="simple"><person-group person-group-type="author"><name name-style="western"><surname>Logan</surname><given-names>A.</given-names></name><name name-style="western"><surname>Long</surname><given-names>S. L.</given-names></name></person-group><year>2001</year><chapter-title>Shell morphology and geographical distribution of <italic><tp:taxon-name><tp:taxon-name-part taxon-name-part-type="genus">Neocrania</tp:taxon-name-part></tp:taxon-name></italic> (<tp:taxon-name><tp:taxon-name-part taxon-name-part-type="phylum">Brachiopoda</tp:taxon-name-part></tp:taxon-name>, Recent) in the eastern North Atlantic and Mediterranean Sea</chapter-title><person-group person-group-type="editor"><name name-style="western"><surname>Long</surname><given-names>S. L.</given-names></name><name name-style="western"><surname>Howard</surname><given-names>C.</given-names></name><name name-style="western"><surname>Brunton</surname><given-names>C.</given-names></name><name name-style="western"><surname>Robin</surname><given-names>L. .</given-names></name><name name-style="western"><surname>Cocks</surname><given-names>M.</given-names></name></person-group><source>Brachiopods: present and past</source><volume>63</volume><isbn>978-0-7484-0921-1</isbn><pub-id pub-id-type="doi">10.1201/9780203210437.ch8</pub-id></element-citation></ref></ref-list></tp:taxon-treatment>
