# Supplementary material for: Brachiopoda of Greece: an annotated checklist
Source: Biodivers Data J. 2016 Nov 1;(4):e8169. doi: 10.3897/BDJ.4.e8169 (PMC5136644; doi:10.3897/BDJ.4.e8169)
Supplement: XML Treatment for Platidia anomioides [file BDJ.4.e8169-treatment18.xml]

<!DOCTYPE tp:taxon-treatment
  PUBLIC "-//TaxonX//DTD Taxonomic Treatment Publishing DTD v0 20100105//EN" "tax-treatment-NSO.dtd">
<tp:taxon-treatment xmlns:tp="http://www.plazi.org/taxpub"><tp:treatment-meta><mixed-citation publication-type="journal"><person-group><name><surname>Gerovasileiou</surname><given-names>Vasilis</given-names></name><name><surname>Bailly</surname><given-names>Nicolas</given-names></name></person-group><article-title><tp:taxon-name><tp:taxon-name-part taxon-name-part-type="phylum">Brachiopoda</tp:taxon-name-part></tp:taxon-name> of Greece: an annotated checklist</article-title><source>Biodivers Data J</source><day>01</day><month>11</month><year>2016</year><volume>2016</volume><issue>4</issue><pub-id pub-id-type="doi">10.3897/BDJ.4.e8169</pub-id></mixed-citation></tp:treatment-meta><tp:nomenclature><tp:taxon-name><tp:taxon-name-part taxon-name-part-type="genus">Platidia</tp:taxon-name-part> <tp:taxon-name-part taxon-name-part-type="species">anomioides</tp:taxon-name-part></tp:taxon-name><tp:taxon-authority>(Scacchi &amp; Philippi, 1844, in Philippi, 1844)</tp:taxon-authority></tp:nomenclature><tp:treatment-sec sec-type="Distribution"><title>Distribution</title><p>Levantine Sea</p></tp:treatment-sec><tp:treatment-sec sec-type="Horizon"><title>Horizon</title><p>Holocene</p></tp:treatment-sec><tp:treatment-sec sec-type="Notes"><title>Notes</title><p>Recorded by <xref ref-type="bibr" rid="B3011344">Logan (1979)</xref>, <xref ref-type="bibr" rid="B3011354">Logan et al. (2002)</xref>. Habitat/Substrate: mud. Depth: 115-180 m.</p></tp:treatment-sec><ref-list><ref id="B3011344"><element-citation xmlns:xlink="http://www.w3.org/1999/xlink" publication-type="article" xlink:type="simple"><person-group person-group-type="author"><name name-style="western"><surname>Logan</surname><given-names>A.</given-names></name></person-group><year>1979</year><article-title>The recent <tp:taxon-name><tp:taxon-name-part taxon-name-part-type="phylum">Brachiopoda</tp:taxon-name-part></tp:taxon-name> of the Mediterranean Sea</article-title><source>Bulletin Institute Oceanographique Monaco</source><volume>72</volume><fpage>1</fpage><lpage>112</lpage></element-citation></ref><ref id="B3011354"><element-citation xmlns:xlink="http://www.w3.org/1999/xlink" publication-type="article" xlink:type="simple"><person-group person-group-type="author"><name name-style="western"><surname>Logan</surname><given-names>A.</given-names></name><name name-style="western"><surname>Bianchi</surname><given-names>C. N.</given-names></name><name name-style="western"><surname>Morri</surname><given-names>C.</given-names></name><name name-style="western"><surname>Zibrowius</surname><given-names>H.</given-names></name><name name-style="western"><surname>Bitar</surname><given-names>G.</given-names></name></person-group><year>2002</year><article-title>New records of recent brachiopods from the eastern Mediterranean Sea</article-title><source>Annali del Museo Civico di Storia Naturale "G. Doria"</source><volume>XCIV</volume><fpage>407</fpage><lpage>418</lpage></element-citation></ref></ref-list></tp:taxon-treatment>
