# Supplementary material for: Brachiopoda of Greece: an annotated checklist
Source: Biodivers Data J. 2016 Nov 1;(4):e8169. doi: 10.3897/BDJ.4.e8169 (PMC5136644; doi:10.3897/BDJ.4.e8169)
Supplement: XML Treatment for Gryphus vitreus [file BDJ.4.e8169-treatment21.xml]

<!DOCTYPE tp:taxon-treatment
  PUBLIC "-//TaxonX//DTD Taxonomic Treatment Publishing DTD v0 20100105//EN" "tax-treatment-NSO.dtd">
<tp:taxon-treatment xmlns:tp="http://www.plazi.org/taxpub"><tp:treatment-meta><mixed-citation publication-type="journal"><person-group><name><surname>Gerovasileiou</surname><given-names>Vasilis</given-names></name><name><surname>Bailly</surname><given-names>Nicolas</given-names></name></person-group><article-title><tp:taxon-name><tp:taxon-name-part taxon-name-part-type="phylum">Brachiopoda</tp:taxon-name-part></tp:taxon-name> of Greece: an annotated checklist</article-title><source>Biodivers Data J</source><day>01</day><month>11</month><year>2016</year><volume>2016</volume><issue>4</issue><pub-id pub-id-type="doi">10.3897/BDJ.4.e8169</pub-id></mixed-citation></tp:treatment-meta><tp:nomenclature><tp:taxon-name><tp:taxon-name-part taxon-name-part-type="genus">Gryphus</tp:taxon-name-part> <tp:taxon-name-part taxon-name-part-type="species">vitreus</tp:taxon-name-part></tp:taxon-name><tp:taxon-authority>(Born, 1778)</tp:taxon-authority></tp:nomenclature><tp:treatment-sec sec-type="Distribution"><title>Distribution</title><p>North Aegean, South Aegean, Levantine Sea, Ionian Sea</p></tp:treatment-sec><tp:treatment-sec sec-type="Horizon"><title>Horizon</title><p>Holocene</p></tp:treatment-sec><tp:treatment-sec sec-type="Notes"><title>Notes</title><p>Recorded by <xref ref-type="bibr" rid="B3011344">Logan (1979)</xref>, <xref ref-type="bibr" rid="B3011354">Logan et al. (2002)</xref>, <xref ref-type="bibr" rid="B3030189">Taviani et al. (2011)</xref>. Habitat/Substrate: <italic><tp:taxon-name><tp:taxon-name-part taxon-name-part-type="genus">Madrepora</tp:taxon-name-part></tp:taxon-name></italic>-<italic><tp:taxon-name><tp:taxon-name-part taxon-name-part-type="genus">Lophelia</tp:taxon-name-part></tp:taxon-name></italic> rudstone, <italic><tp:taxon-name><tp:taxon-name-part taxon-name-part-type="genus">Lophelia</tp:taxon-name-part></tp:taxon-name></italic>-<italic><tp:taxon-name><tp:taxon-name-part taxon-name-part-type="genus">Madrepora</tp:taxon-name-part></tp:taxon-name></italic> rubble, pelagic mudstone and wackestone, silty sand, sandy mud, mud. Depth: 130-2,133 m.</p></tp:treatment-sec><ref-list><ref id="B3011344"><element-citation xmlns:xlink="http://www.w3.org/1999/xlink" publication-type="article" xlink:type="simple"><person-group person-group-type="author"><name name-style="western"><surname>Logan</surname><given-names>A.</given-names></name></person-group><year>1979</year><article-title>The recent <tp:taxon-name><tp:taxon-name-part taxon-name-part-type="phylum">Brachiopoda</tp:taxon-name-part></tp:taxon-name> of the Mediterranean Sea</article-title><source>Bulletin Institute Oceanographique Monaco</source><volume>72</volume><fpage>1</fpage><lpage>112</lpage></element-citation></ref><ref id="B3011354"><element-citation xmlns:xlink="http://www.w3.org/1999/xlink" publication-type="article" xlink:type="simple"><person-group person-group-type="author"><name name-style="western"><surname>Logan</surname><given-names>A.</given-names></name><name name-style="western"><surname>Bianchi</surname><given-names>C. N.</given-names></name><name name-style="western"><surname>Morri</surname><given-names>C.</given-names></name><name name-style="western"><surname>Zibrowius</surname><given-names>H.</given-names></name><name name-style="western"><surname>Bitar</surname><given-names>G.</given-names></name></person-group><year>2002</year><article-title>New records of recent brachiopods from the eastern Mediterranean Sea</article-title><source>Annali del Museo Civico di Storia Naturale "G. Doria"</source><volume>XCIV</volume><fpage>407</fpage><lpage>418</lpage></element-citation></ref><ref id="B3030189"><element-citation xmlns:xlink="http://www.w3.org/1999/xlink" publication-type="article" xlink:type="simple"><person-group person-group-type="author"><name name-style="western"><surname>Taviani</surname><given-names>M.</given-names></name><name name-style="western"><surname>Vertino</surname><given-names>A.</given-names></name><name name-style="western"><surname>López Correa</surname><given-names>M.</given-names></name><name name-style="western"><surname>Savini</surname><given-names>A.</given-names></name><name name-style="western"><surname>De Mol</surname><given-names>B.</given-names></name><name name-style="western"><surname>Remia</surname><given-names>A.</given-names></name><name name-style="western"><surname>Montagna</surname><given-names>P.</given-names></name><name name-style="western"><surname>Angeletti</surname><given-names>L.</given-names></name><name name-style="western"><surname>Zibrowius</surname><given-names>H.</given-names></name><name name-style="western"><surname>Alves</surname><given-names>T.</given-names></name><name name-style="western"><surname>Salomidi</surname><given-names>M.</given-names></name><name name-style="western"><surname>Ritt</surname><given-names>B.</given-names></name><name name-style="western"><surname>Henry</surname><given-names>P.</given-names></name></person-group><year>2011</year><article-title>Pleistocene to Recent scleractinian deep-water corals and coral facies in the Eastern Mediterranean</article-title><source>Facies</source><volume>57</volume><issue>4</issue><fpage>579</fpage><lpage>603</lpage><pub-id pub-id-type="doi">10.1007/s10347-010-0247-8</pub-id></element-citation></ref></ref-list></tp:taxon-treatment>
