# Supplementary material for: Brachiopoda of Greece: an annotated checklist
Source: Biodivers Data J. 2016 Nov 1;(4):e8169. doi: 10.3897/BDJ.4.e8169 (PMC5136644; doi:10.3897/BDJ.4.e8169)
Supplement: XML Treatment for Gwynia capsula [file BDJ.4.e8169-treatment23.xml]

<!DOCTYPE tp:taxon-treatment
  PUBLIC "-//TaxonX//DTD Taxonomic Treatment Publishing DTD v0 20100105//EN" "tax-treatment-NSO.dtd">
<tp:taxon-treatment xmlns:tp="http://www.plazi.org/taxpub"><tp:treatment-meta><mixed-citation publication-type="journal"><person-group><name><surname>Gerovasileiou</surname><given-names>Vasilis</given-names></name><name><surname>Bailly</surname><given-names>Nicolas</given-names></name></person-group><article-title><tp:taxon-name><tp:taxon-name-part taxon-name-part-type="phylum">Brachiopoda</tp:taxon-name-part></tp:taxon-name> of Greece: an annotated checklist</article-title><source>Biodivers Data J</source><day>01</day><month>11</month><year>2016</year><volume>2016</volume><issue>4</issue><pub-id pub-id-type="doi">10.3897/BDJ.4.e8169</pub-id></mixed-citation></tp:treatment-meta><tp:nomenclature><tp:taxon-name><tp:taxon-name-part taxon-name-part-type="genus">Gwynia</tp:taxon-name-part> <tp:taxon-name-part taxon-name-part-type="species">capsula</tp:taxon-name-part></tp:taxon-name><tp:taxon-authority>(Jeffreys, 1859)</tp:taxon-authority></tp:nomenclature><tp:treatment-sec sec-type="Distribution"><title>Distribution</title><p>North Aegean</p></tp:treatment-sec><tp:treatment-sec sec-type="Horizon"><title>Horizon</title><p>Holocene</p></tp:treatment-sec><tp:treatment-sec sec-type="Notes"><title>Notes</title><p>Recorded by <xref ref-type="bibr" rid="B3011280">Antoniadou and Chintiroglou (2005)</xref>. Habitat/Substrate: Hard substrate in sciaphilic algal community. Depth: 15-40 m.</p></tp:treatment-sec><ref-list><ref id="B3011280"><element-citation xmlns:xlink="http://www.w3.org/1999/xlink" publication-type="article" xlink:type="simple"><person-group person-group-type="author"><name name-style="western"><surname>Antoniadou</surname><given-names>Chryssanthi</given-names></name><name name-style="western"><surname>Chintiroglou</surname><given-names>Chariton</given-names></name></person-group><year>2005</year><article-title>Biodiversity of zoobenthic hard-substrate sublittoral communities in the Eastern Mediterranean (North Aegean Sea)</article-title><source>Estuarine, Coastal and Shelf Science</source><volume>62</volume><issue>4</issue><fpage>637</fpage><lpage>653</lpage><pub-id pub-id-type="doi">10.1016/j.ecss.2004.09.032</pub-id></element-citation></ref></ref-list></tp:taxon-treatment>
